# Supplementary material for: The role of kinship and demography in shaping cooperation amongst male lions
Source: Sci Rep. 2020 Oct 16;10:17527. doi: 10.1038/s41598-020-74247-x (PMC7568578; doi:10.1038/s41598-020-74247-x)
Supplement: Supplementary file 1 — Supplementary file1 [file 41598_2020_74247_MOESM1_ESM.xlsx]

## Sheet: Mother-Cub
	QG Estimate			TrioML Estimate
	Cub1	Cub2		Cub1	Cub2
Mother1	0.4			0.5928
Mother2	0.39			0.4353
Mother3	0.5			0.4833
Mother4	0.79			0.7133
Mother5	0.5	0.89		0.6874	0.63
Mother6	0.49			0.5388

## Sheet: Siblings
		QG Estimate			TrioML Estimate
Cohort Size		Sibling2	Sibling3		Sibling2	Sibling3
3	Sibling1	0.79	0.49		0.614	0.5124
	Sibling 2		0.73			0.7343
2	Sibling 1	0.66			0.6495
2	Sibling 1	0.67			0.587
2	Sibling 1	0.83			0.875
2	Sibling 1	0.48			0.745

## Sheet: Unrelated
Sample 1	Sample 2	QG	TrioML
D195	D196	0.779	0.7859
D195	D199	0.482455	0.319
D195	D202	0.715665	0.7514
D195	D219	0.670653	0.6683
D195	D221	0.459866	0.4309
D195	D262	0.518839	0.5252
D195	D275	0.45	0.351
D195	D408	0.444316	0.444
D195	D433	0.76144	0.4915
D195	L1	0.100253	0.113
D195	L3	0.259801	0
D195	L4	0.482455	0.3867
D196	D199	0.574053	0.571
D196	D202	0.730624	0.6342
D196	D219	0.701837	0.6357
D196	D221	0.438226	0.307
D196	D262	0.512658	0.4729
D196	D275	0.44	0.3225
D196	D408	0.501035	0.5722
D196	D433	0.75894	0.5202
D196	L1	0.0690885	0.175
D196	L3	0.350477	0
D196	L4	0.488863	0.514
D199	D202	0.710975	0.6611
D199	D219	0.788469	0.5821
D199	D221	0.794686	0.5821
D199	D262	0.561242	0.4429
D199	D275	0.32	0.1158
D199	D408	0.553062	0.5845
D199	D433	0.395496	0.1432
D199	L1	0.0997274	0
D199	L3	0.076	0
D199	L4	0.62982	0.6402
D202	D219	0.612073	0.6152
D202	D221	0.478279	0.333
D202	D262	0.515413	0.262
D202	D275	0.719	0.6218
D202	D408	0.460306	0.479
D202	D433	0.575676	0.527
D202	L1	0.0680449	0.0643
D202	L3	0.083	0
D202	L4	0.525867	0.5805
D219	D221	0.603896	0.4774
D219	D262	0.446318	0.3055
D219	D275	0.33	0.286
D219	D408	0.326527	0.3098
D219	D433	0.526666	0.3639
D219	L1	0.102085	0
D219	L3	0.09	0
D219	L4	0.550924	0.6084
D221	D262	0.37	0.32
D221	D275	0.380473	0.1969
D221	D408	0.448917	0.3935
D221	D433	0.78	0.7157
D221	L1	0.103399	0
D221	L3	0.34049	0
D221	L4	0.676633	0.7078
D262	D275	0.116789	0.088
D262	D408	0.731425	0.8201
D262	D433	0.642778	0.5397
D262	L1	0.101622	0
D262	L3	0.266165	0
D262	L4	0.567518	0.6417
D275	D408	0.703408	0.8013
D275	D433	0.738933	0.6783
D275	L1	0.0913726	0.1889
D275	L3	0.084	0
D275	L4	0.360264	0.237
D408	D433	0.136094	0.1545
D408	L1	0.150773	0
D408	L3	0.290614	0
D408	L4	0.487801	0.298
D433	L1	0.0576802	0.3333
D433	L3	0.182038	0.25
D433	L4	0.497716	0.5377
L1	L3	0.359741	0.4197
L1	L4	0.371984	0
L3	L4	0.380485	0

## Sheet: Coalitions
TrioML Estimate													QG Estimator Estimate
Coalition Size		Partner 1	Partner 2	Partner 3	Partner 4								Coalition Size		Partner 1	Partner 2	Partner 3	Partner 4
		(Rank1)	(Rank2)	(Rank3)	(Rank4)										(Rank1)	(Rank2)	(Rank3)	(Rank4)
2	Partner 1	-	0.22	-	-								2	Partner 1	-	0.13	-	-
2	Partner 1	-	0.39										2	Partner 1	-	0.34
2	Partner 1	-	0.39	-	-								2	Partner 1	-	0.27	-	-
2	Partner 1	-	0.22	-	-								2	Partner 1	-	0.23	-	-
2	Partner 1	-	0.34	-	-								2	Partner 1	-	0.24	-	-
3	Partner 1	-	0.5	0.88	-								3	Partner 1	-	0.45	0.79	-
	Partner 2	-	-	0.31	-									Partner 2	-	-	0.25	-
4	Partner 1	-	0.52	0.62	0.84								4	Partner 1	-	0.46	0.59	0.83
	Partner 2	-	-	0.14	0.29									Partner 2	-	-	0.21	0.32
	Partner 3	-	-	-	0.55									Partner 3	-	-	-	0.54
Male partners in the coalitions underneath are not arranged as per their dominance ranks because behavioural data was not available for these coalitions													Male partners in the coalitions underneath are not arranged as per their dominance ranks because behavioural data was not available for these coalitions
2	Partner 1	-	0.69	-	-								2	Partner 1	-	0.57	-	-
2	Partner 1	-	0.78	-	-								2	Partner 1	-	0.65	-	-
3	Partner 1		0.72	0.18									3	Partner 1		0.86	0.15
	Partner 2	-	-	0.41	-									Partner 2	-	-	0.3	-
