# Supplementary material for: The role of kinship and demography in shaping cooperation amongst male lions
Source: Sci Rep. 2020 Oct 16;10:17527. doi: 10.1038/s41598-020-74247-x (PMC7568578; doi:10.1038/s41598-020-74247-x)
Supplement: Supplementary file 2 — Supplementary file2 [file 41598_2020_74247_MOESM2_ESM.xlsx]

## Sheet: Sheet1
Event	Actual Cln_size	Effective Cln_Size	Relationship	Response bw partners	Opponent Cln_size	Odds
1	3	2	Related	Same	2	Matched
2	2	2	Unrelated	Not Same	2	Matched
3	2	2	Unrelated	Same	4	Not in Favour
4	2	2	Unrelated	Same	1	In Favour
5	2	2	Unrelated	Same	3	Not in Favour
6	2	2	Unrelated	Same	3	Not in Favour
7	2	2	Unrelated	Same	2	Matched
8	4	2	Unrelated	Same	2	Matched
9	3	2	Related	Same	1	In Favour
10	4	2	Related	Same	2	Matched
11	3	2	Related	Same	1	In Favour
12	2	2	Unrelated	Same	2	Matched
13	2	2	Unrelated	Same	2	Matched
14	2	2	Unrelated	Same	3	Not in Favour
15	2	2	Unrelated	Not Same	3	Not in Favour
16	3	2	Unrelated	Same	2	Matched
17	2	2	Unrelated	Not Same	2	Matched
18	2	2	Unrelated	Same	2	Matched
19	4	2	Related	Not Same	3	Not in Favour
20	3	2	Related	Same	3	Not in Favour
21	2	2	Unrelated	Not Same	4	Not in Favour
22	2	2	Unrelated	Same	2	Matched
23	4	2	Related	Same	2	Matched
24	2	2	Unrelated	Not Same	3	Not in Favour
25	2	2	Unrelated	Same	2	Matched
26	2	2	Unrelated	Same	3	Not in Favour
27	2	2	Unrelated	Same	2	Matched
28	4	2	Related	Not Same	2	Matched
29	3	2	Unrelated	Same	1	In Favour
30	4	2	Related	Same	3	Not in Favour
31	3	2	Related	Same	2	Matched
32	3	3	Related	Same	2	In Favour
33	3	3	Related	Same	2	In Favour
37	3	3	Unrelated	Same	2	In Favour
34	4	3	Related	Same	2	In Favour
35	4	3	Related	Same	2	In Favour
36	4	3	Related	Same	2	In Favour
38	3	3	Related	Same	1	In Favour
39	3	3	Unrelated	Same	1	In Favour
40	3	3	Related	Same	1	In Favour
