# Supplementary material for: The role of kinship and demography in shaping cooperation amongst male lions
Source: Sci Rep. 2020 Oct 16;10:17527. doi: 10.1038/s41598-020-74247-x (PMC7568578; doi:10.1038/s41598-020-74247-x)
Supplement: Supplementary file 4 — Supplementary file4 [file 41598_2020_74247_MOESM4_ESM.xlsx]

## Sheet: Sheet1
Litter size	Prob		PSynchronous	0.31
1	0.13
2	0.51
3	0.29
4	0.07
Survival Prob	0.51
Litter size 2	2m	1m, 1f	2f
	0.25	0.5	0.25
Litter size 3	3m	2 m, 1f	1m, 2 f	2f
	0.125	0.375	0.375	0.125
Litter size 4	4 m	3m 1f	2m 2f	1m 3f	4f
	0.0625	0.25	0.375	0.25	0.0625
Survival scenarios (no.of male cubs|no. of survivors)	Binomial Prob
(1|1)	0.51
(2|1)	0.499
(3|1)	0.367
(4|1)	0.24
(2|2)	0.26
(3|2)	0.382
(3|3)	0.133
(4|3)	0.259
(4|2)	0.375
(4|4)	0.068
litter size is one and the cub is a male and it survives	0.03315
litter size is two and both are males and one survives	0.0636225
litter size is two and one is a male and it survives	0.13005
litter size is three and all three are males and only one survives	0.0133037
litter size is three and two are males and one survives	0.0542662
litter size is three and one is a male and it survives	0.0554625
litter size is four and all four are males and one survives	0.00105
litter size is four and three are males and one survives	0.0064225
litter size is four and two are males and one survives	0.0130988
litter size is four and one is a male and it survives,	0.008925
Likelihood of exactly one surviving to dispersal age	0.379351
litter size is two and both are males and both survive	0.03315
litter size is three and two are males and both survive	0.028275
litter size is three and all three are males and only two survive	0.0138475
litter size is four and all four are males and two survive	0.00164063
litter size is four and three are males and two survive till dispersal age	0.006685
litter size is four and two are males and both survive till dispersal age	0.006825
The probability of exactly two male littermates surviving to dispersal age	0.0904231
litter size is three and all three are males and all of them survive	0.00482125
litter size is four and all four are males and three survive	0.00113313
litter size is four and three are males and all three survive	0.00116375
The probability of exactly three male littermates surviving to dispersal age	0.00711813
The likelihood of exactly four male littermates surviving to dispersal
litter size is four and all four are males and all of them survive	0.0002975
Scenarios of large coalitions
Two brothers team up with an unrelated third to form a trio
Probability of 2 male littermates growing up to dispersal age * Probability of one male growing up to dispersal age from a different pride (because these would likely be independent scenarios)	0.0343021
Two brothers team up with a cousin (male from a synchronized litter of the same pride) to form a trio
Probability of 2 male littermates growing up to dispersal age * Probability of one male growing up to dispersal age from another litter * Probability of 2 synchronous litters in the same pride	0.0106337
Three brothers form a trio
Probability of 3 male littermates growing up to dispersal age	0.00711813
Three brothers team up with an unrelated fourth to form a quartet:
Probability of three brothers surviving till dispersal age * Probability of one male growing up to dispersal age from a different pride	0.00270027
Two brothers team up with two cousins (that are brothers) to form a quartet
Probability of 2 males growing to dispersal age in one litter * Probability of 2 males growing to dispersal age in another litter * Probability of these two litters occurring in synchrony in the same pride	0.00253467
Two brothers team up with two unrelated males to form a quartet:
Probability of 2 males growing to dispersal age in one litter * Probability of one male growing up to dispersal age from a different pride * Probability of one male growing up to dispersal age from yet another pride	0.0130126
Three brothers team up with a cousin to form a quartet
Probability of three brothers surviving till dispersal age * Probability of one male growing up to dispersal age from another litter of the same pride * Probability of 2 synchronous litters occurring in the same pride	0.000837084
4 brothers team up
Probability of 4 male littermates surviving till dispersal age	0.0002975
cumulative probability of large coalitions to exist in nature	0.071436
